# Supplementary material for: Naturalistic use of psychedelics is associated with longitudinal improvements in anxiety and depression during global crisis times
Source: J Psychopharmacol. 2025 Jun 18;39(9):957–67. doi: 10.1177/02698811251346729 (PMC12371141; doi:10.1177/02698811251346729)
Supplement: sj-txt-2-jop-10.1177_02698811251346729 – Supplemental material for Naturalistic use of psychedelics is associated with longitudinal improvements in anxiety and depression during global crisis times [file sj-txt-2-jop-10.1177_02698811251346729.txt]

Mixed-effects results for depression_score during december2020:
                                      Mixed Linear Model Regression Results
=================================================================================================================
Model:                                MixedLM                   Dependent Variable:                   Score      
No. Observations:                     19384                     Method:                               REML       
No. Groups:                           9692                      Scale:                                0.3471     
Min. group size:                      2                         Log-Likelihood:                       -25710.9753
Max. group size:                      2                         Converged:                            Yes        
Mean group size:                      2.0                                                                        
-----------------------------------------------------------------------------------------------------------------
                                                                       Coef.  Std.Err.   z    P>|z| [0.025 0.975]
-----------------------------------------------------------------------------------------------------------------
Intercept                                                              -0.056    0.012 -4.780 0.000 -0.079 -0.033
conceptual_timepoint[T.follow-up]                                       0.071    0.011  6.391 0.000  0.049  0.093
cluster[T.cocaine]                                                      0.138    0.105  1.316 0.188 -0.068  0.344
cluster[T.cocaine and cannabis]                                         0.406    0.124  3.272 0.001  0.163  0.650
cluster[T.historic user]                                                0.091    0.028  3.285 0.001  0.037  0.145
cluster[T.polydrug]                                                     0.598    0.173  3.466 0.001  0.260  0.936
cluster[T.psychedelics and cannabis]                                    0.236    0.119  1.987 0.047  0.003  0.469
cluster[T.stopped]                                                      0.176    0.057  3.101 0.002  0.065  0.286
cluster[T.cannabis]                                                     0.124    0.046  2.696 0.007  0.034  0.214
conceptual_timepoint[T.follow-up]:cluster[T.cocaine]                   -0.174    0.099 -1.760 0.078 -0.368  0.020
conceptual_timepoint[T.follow-up]:cluster[T.cocaine and cannabis]      -0.106    0.117 -0.902 0.367 -0.336  0.124
conceptual_timepoint[T.follow-up]:cluster[T.historic user]              0.006    0.026  0.226 0.821 -0.045  0.057
conceptual_timepoint[T.follow-up]:cluster[T.polydrug]                  -0.077    0.163 -0.475 0.635 -0.397  0.242
conceptual_timepoint[T.follow-up]:cluster[T.psychedelics and cannabis]  0.131    0.112  1.170 0.242 -0.089  0.351
conceptual_timepoint[T.follow-up]:cluster[T.stopped]                   -0.067    0.053 -1.256 0.209 -0.172  0.038
conceptual_timepoint[T.follow-up]:cluster[T.cannabis]                   0.020    0.043  0.463 0.643 -0.065  0.105
user_id Var                                                             0.631                                    
user_id x conceptual_timepoint[T.follow-up] Cov                        -0.060                                    
conceptual_timepoint[T.follow-up] Var                                   0.178                                    
=================================================================================================================


ANOVA results for depression_score during december2020:
                               sum_sq       df     F  PR(>F)
conceptual_timepoint            23.16     1.00 22.99    0.00
cluster                         86.21     7.00 12.23    0.00
conceptual_timepoint:cluster     3.26     7.00  0.46    0.86
Residual                     19509.95 19368.00   NaN     NaN

Mixed-effects results for depression_score during june2021:
                                      Mixed Linear Model Regression Results
=================================================================================================================
Model:                                MixedLM                   Dependent Variable:                   Score      
No. Observations:                     14242                     Method:                               REML       
No. Groups:                           7121                      Scale:                                0.3668     
Min. group size:                      2                         Log-Likelihood:                       -19100.5889
Max. group size:                      2                         Converged:                            Yes        
Mean group size:                      2.0                                                                        
-----------------------------------------------------------------------------------------------------------------
                                                                       Coef.  Std.Err.   z    P>|z| [0.025 0.975]
-----------------------------------------------------------------------------------------------------------------
Intercept                                                              -0.035    0.015 -2.395 0.017 -0.064 -0.006
conceptual_timepoint[T.follow-up]                                      -0.045    0.014 -3.257 0.001 -0.072 -0.018
cluster[T.cocaine]                                                      0.125    0.132  0.949 0.343 -0.134  0.385
cluster[T.cocaine and cannabis]                                         0.426    0.150  2.847 0.004  0.133  0.719
cluster[T.historic user]                                                0.084    0.029  2.846 0.004  0.026  0.142
cluster[T.polydrug]                                                     0.548    0.185  2.967 0.003  0.186  0.911
cluster[T.psychedelics and cannabis]                                    0.229    0.142  1.613 0.107 -0.049  0.508
cluster[T.stopped]                                                      0.114    0.070  1.624 0.104 -0.024  0.252
cluster[T.cannabis]                                                     0.176    0.053  3.299 0.001  0.071  0.281
conceptual_timepoint[T.follow-up]:cluster[T.cocaine]                   -0.068    0.125 -0.539 0.590 -0.313  0.178
conceptual_timepoint[T.follow-up]:cluster[T.cocaine and cannabis]       0.081    0.142  0.572 0.568 -0.197  0.359
conceptual_timepoint[T.follow-up]:cluster[T.historic user]              0.009    0.028  0.338 0.735 -0.045  0.064
conceptual_timepoint[T.follow-up]:cluster[T.polydrug]                  -0.218    0.175 -1.245 0.213 -0.562  0.125
conceptual_timepoint[T.follow-up]:cluster[T.psychedelics and cannabis]  0.016    0.135  0.120 0.905 -0.248  0.280
conceptual_timepoint[T.follow-up]:cluster[T.stopped]                    0.015    0.067  0.220 0.826 -0.116  0.145
conceptual_timepoint[T.follow-up]:cluster[T.cannabis]                  -0.021    0.051 -0.407 0.684 -0.120  0.079
user_id Var                                                             0.652                                    
user_id x conceptual_timepoint[T.follow-up] Cov                        -0.085                                    
conceptual_timepoint[T.follow-up] Var                                   0.182                                    
=================================================================================================================


ANOVA results for depression_score during june2021:
                               sum_sq       df    F  PR(>F)
conceptual_timepoint             7.06     1.00 6.89    0.01
cluster                         68.30     7.00 9.52    0.00
conceptual_timepoint:cluster     1.18     7.00 0.16    0.99
Residual                     14572.75 14226.00  NaN     NaN

Mixed-effects results for depression_score during january2022:
                                      Mixed Linear Model Regression Results
=================================================================================================================
Model:                                MixedLM                   Dependent Variable:                   Score      
No. Observations:                     15034                     Method:                               REML       
No. Groups:                           7517                      Scale:                                0.3489     
Min. group size:                      2                         Log-Likelihood:                       -19585.8638
Max. group size:                      2                         Converged:                            Yes        
Mean group size:                      2.0                                                                        
-----------------------------------------------------------------------------------------------------------------
                                                                       Coef.  Std.Err.   z    P>|z| [0.025 0.975]
-----------------------------------------------------------------------------------------------------------------
Intercept                                                              -0.054    0.017 -3.211 0.001 -0.087 -0.021
conceptual_timepoint[T.follow-up]                                      -0.065    0.016 -4.210 0.000 -0.096 -0.035
cluster[T.cocaine]                                                      0.283    0.081  3.486 0.000  0.124  0.442
cluster[T.cocaine and cannabis]                                         0.081    0.101  0.794 0.427 -0.118  0.280
cluster[T.historic user]                                                0.094    0.026  3.645 0.000  0.043  0.144
cluster[T.polydrug]                                                     0.376    0.119  3.168 0.002  0.143  0.608
cluster[T.psychedelics and cannabis]                                    0.358    0.098  3.660 0.000  0.166  0.549
cluster[T.stopped]                                                      0.249    0.058  4.258 0.000  0.134  0.364
cluster[T.cannabis]                                                     0.238    0.044  5.447 0.000  0.152  0.323
conceptual_timepoint[T.follow-up]:cluster[T.cocaine]                   -0.060    0.075 -0.799 0.424 -0.208  0.087
conceptual_timepoint[T.follow-up]:cluster[T.cocaine and cannabis]       0.110    0.094  1.172 0.241 -0.074  0.295
conceptual_timepoint[T.follow-up]:cluster[T.historic user]              0.061    0.024  2.546 0.011  0.014  0.107
conceptual_timepoint[T.follow-up]:cluster[T.polydrug]                  -0.083    0.110 -0.757 0.449 -0.299  0.132
conceptual_timepoint[T.follow-up]:cluster[T.psychedelics and cannabis] -0.265    0.091 -2.925 0.003 -0.442 -0.087
conceptual_timepoint[T.follow-up]:cluster[T.stopped]                    0.037    0.054  0.688 0.491 -0.069  0.144
conceptual_timepoint[T.follow-up]:cluster[T.cannabis]                   0.001    0.040  0.030 0.976 -0.078  0.080
user_id Var                                                             0.643                                    
user_id x conceptual_timepoint[T.follow-up] Cov                        -0.122                                    
conceptual_timepoint[T.follow-up] Var                                   0.154                                    
=================================================================================================================


ANOVA results for depression_score during january2022:
                               sum_sq       df     F  PR(>F)
conceptual_timepoint             8.28     1.00  8.74    0.00
cluster                        131.32     7.00 19.80    0.00
conceptual_timepoint:cluster     8.65     7.00  1.30    0.24
Residual                     14232.04 15018.00   NaN     NaN

Mixed-effects results for tiredness_score during december2020:
                                      Mixed Linear Model Regression Results
=================================================================================================================
Model:                                MixedLM                   Dependent Variable:                   Score      
No. Observations:                     19384                     Method:                               REML       
No. Groups:                           9692                      Scale:                                0.3520     
Min. group size:                      2                         Log-Likelihood:                       -25660.2397
Max. group size:                      2                         Converged:                            Yes        
Mean group size:                      2.0                                                                        
-----------------------------------------------------------------------------------------------------------------
                                                                       Coef.  Std.Err.   z    P>|z| [0.025 0.975]
-----------------------------------------------------------------------------------------------------------------
Intercept                                                              -0.030    0.012 -2.517 0.012 -0.053 -0.007
conceptual_timepoint[T.follow-up]                                      -0.002    0.011 -0.202 0.840 -0.024  0.020
cluster[T.cocaine]                                                      0.008    0.105  0.081 0.936 -0.198  0.214
cluster[T.cocaine and cannabis]                                         0.202    0.124  1.627 0.104 -0.041  0.446
cluster[T.historic user]                                                0.059    0.028  2.140 0.032  0.005  0.114
cluster[T.polydrug]                                                     0.214    0.173  1.240 0.215 -0.125  0.553
cluster[T.psychedelics and cannabis]                                    0.094    0.119  0.793 0.428 -0.139  0.328
cluster[T.stopped]                                                      0.052    0.057  0.916 0.360 -0.059  0.163
cluster[T.cannabis]                                                     0.046    0.046  0.997 0.319 -0.044  0.136
conceptual_timepoint[T.follow-up]:cluster[T.cocaine]                   -0.033    0.099 -0.329 0.742 -0.228  0.162
conceptual_timepoint[T.follow-up]:cluster[T.cocaine and cannabis]      -0.082    0.118 -0.696 0.486 -0.313  0.149
conceptual_timepoint[T.follow-up]:cluster[T.historic user]              0.031    0.026  1.177 0.239 -0.021  0.082
conceptual_timepoint[T.follow-up]:cluster[T.polydrug]                   0.078    0.164  0.476 0.634 -0.243  0.399
conceptual_timepoint[T.follow-up]:cluster[T.psychedelics and cannabis]  0.170    0.113  1.510 0.131 -0.051  0.391
conceptual_timepoint[T.follow-up]:cluster[T.stopped]                    0.104    0.054  1.937 0.053 -0.001  0.209
conceptual_timepoint[T.follow-up]:cluster[T.cannabis]                   0.004    0.044  0.081 0.935 -0.082  0.089
user_id Var                                                             0.630                                    
user_id x conceptual_timepoint[T.follow-up] Cov                        -0.076                                    
conceptual_timepoint[T.follow-up] Var                                   0.176                                    
=================================================================================================================


ANOVA results for tiredness_score during december2020:
                               sum_sq       df    F  PR(>F)
conceptual_timepoint             0.23     1.00 0.24    0.63
cluster                         30.09     7.00 4.33    0.00
conceptual_timepoint:cluster     3.44     7.00 0.49    0.84
Residual                     19236.78 19368.00  NaN     NaN

Mixed-effects results for tiredness_score during june2021:
                                      Mixed Linear Model Regression Results
=================================================================================================================
Model:                                MixedLM                   Dependent Variable:                   Score      
No. Observations:                     14242                     Method:                               REML       
No. Groups:                           7121                      Scale:                                0.3780     
Min. group size:                      2                         Log-Likelihood:                       -19297.1430
Max. group size:                      2                         Converged:                            Yes        
Mean group size:                      2.0                                                                        
-----------------------------------------------------------------------------------------------------------------
                                                                       Coef.  Std.Err.   z    P>|z| [0.025 0.975]
-----------------------------------------------------------------------------------------------------------------
Intercept                                                              -0.021    0.015 -1.404 0.160 -0.049  0.008
conceptual_timepoint[T.follow-up]                                       0.014    0.014  0.997 0.319 -0.014  0.042
cluster[T.cocaine]                                                      0.228    0.132  1.723 0.085 -0.031  0.488
cluster[T.cocaine and cannabis]                                         0.315    0.150  2.104 0.035  0.022  0.609
cluster[T.historic user]                                                0.072    0.030  2.437 0.015  0.014  0.130
cluster[T.polydrug]                                                     0.295    0.185  1.591 0.112 -0.068  0.657
cluster[T.psychedelics and cannabis]                                   -0.086    0.142 -0.604 0.546 -0.365  0.193
cluster[T.stopped]                                                      0.158    0.070  2.246 0.025  0.020  0.296
cluster[T.cannabis]                                                     0.072    0.053  1.345 0.179 -0.033  0.177
conceptual_timepoint[T.follow-up]:cluster[T.cocaine]                   -0.075    0.128 -0.585 0.558 -0.326  0.176
conceptual_timepoint[T.follow-up]:cluster[T.cocaine and cannabis]      -0.087    0.145 -0.600 0.548 -0.371  0.197
conceptual_timepoint[T.follow-up]:cluster[T.historic user]              0.046    0.029  1.612 0.107 -0.010  0.102
conceptual_timepoint[T.follow-up]:cluster[T.polydrug]                  -0.224    0.179 -1.251 0.211 -0.575  0.127
conceptual_timepoint[T.follow-up]:cluster[T.psychedelics and cannabis]  0.068    0.138  0.496 0.620 -0.201  0.338
conceptual_timepoint[T.follow-up]:cluster[T.stopped]                   -0.028    0.068 -0.412 0.680 -0.162  0.105
conceptual_timepoint[T.follow-up]:cluster[T.cannabis]                   0.037    0.052  0.719 0.472 -0.064  0.138
user_id Var                                                             0.644                                    
user_id x conceptual_timepoint[T.follow-up] Cov                        -0.077                                    
conceptual_timepoint[T.follow-up] Var                                   0.200                                    
=================================================================================================================


ANOVA results for tiredness_score during june2021:
                               sum_sq       df    F  PR(>F)
conceptual_timepoint             1.99     1.00 1.91    0.17
cluster                         40.46     7.00 5.53    0.00
conceptual_timepoint:cluster     2.88     7.00 0.39    0.91
Residual                     14864.62 14226.00  NaN     NaN

Mixed-effects results for tiredness_score during january2022:
                                      Mixed Linear Model Regression Results
=================================================================================================================
Model:                                MixedLM                   Dependent Variable:                   Score      
No. Observations:                     15034                     Method:                               REML       
No. Groups:                           7517                      Scale:                                0.3588     
Min. group size:                      2                         Log-Likelihood:                       -19733.6263
Max. group size:                      2                         Converged:                            Yes        
Mean group size:                      2.0                                                                        
-----------------------------------------------------------------------------------------------------------------
                                                                       Coef.  Std.Err.   z    P>|z| [0.025 0.975]
-----------------------------------------------------------------------------------------------------------------
Intercept                                                              -0.053    0.017 -3.134 0.002 -0.086 -0.020
conceptual_timepoint[T.follow-up]                                      -0.046    0.016 -2.891 0.004 -0.077 -0.015
cluster[T.cocaine]                                                      0.169    0.081  2.077 0.038  0.010  0.329
cluster[T.cocaine and cannabis]                                        -0.111    0.102 -1.087 0.277 -0.310  0.089
cluster[T.historic user]                                                0.110    0.026  4.280 0.000  0.060  0.161
cluster[T.polydrug]                                                     0.044    0.119  0.368 0.713 -0.189  0.277
cluster[T.psychedelics and cannabis]                                    0.055    0.098  0.564 0.572 -0.137  0.247
cluster[T.stopped]                                                      0.214    0.059  3.645 0.000  0.099  0.329
cluster[T.cannabis]                                                     0.137    0.044  3.128 0.002  0.051  0.223
conceptual_timepoint[T.follow-up]:cluster[T.cocaine]                   -0.146    0.077 -1.912 0.056 -0.297  0.004
conceptual_timepoint[T.follow-up]:cluster[T.cocaine and cannabis]       0.183    0.096  1.907 0.056 -0.005  0.370
conceptual_timepoint[T.follow-up]:cluster[T.historic user]              0.040    0.024  1.671 0.095 -0.007  0.088
conceptual_timepoint[T.follow-up]:cluster[T.polydrug]                  -0.039    0.112 -0.352 0.725 -0.259  0.180
conceptual_timepoint[T.follow-up]:cluster[T.psychedelics and cannabis] -0.089    0.092 -0.966 0.334 -0.270  0.092
conceptual_timepoint[T.follow-up]:cluster[T.stopped]                    0.007    0.055  0.119 0.905 -0.102  0.115
conceptual_timepoint[T.follow-up]:cluster[T.cannabis]                   0.027    0.041  0.658 0.510 -0.054  0.108
user_id Var                                                             0.638                                    
user_id x conceptual_timepoint[T.follow-up] Cov                        -0.122                                    
conceptual_timepoint[T.follow-up] Var                                   0.165                                    
=================================================================================================================


ANOVA results for tiredness_score during january2022:
                               sum_sq       df     F  PR(>F)
conceptual_timepoint             3.70     1.00  3.87    0.05
cluster                         78.15     7.00 11.66    0.00
conceptual_timepoint:cluster     5.42     7.00  0.81    0.58
Residual                     14383.89 15018.00   NaN     NaN

Mixed-effects results for concentration_score during december2020:
                                      Mixed Linear Model Regression Results
=================================================================================================================
Model:                                MixedLM                   Dependent Variable:                   Score      
No. Observations:                     19384                     Method:                               REML       
No. Groups:                           9692                      Scale:                                0.3836     
Min. group size:                      2                         Log-Likelihood:                       -26154.2031
Max. group size:                      2                         Converged:                            Yes        
Mean group size:                      2.0                                                                        
-----------------------------------------------------------------------------------------------------------------
                                                                       Coef.  Std.Err.   z    P>|z| [0.025 0.975]
-----------------------------------------------------------------------------------------------------------------
Intercept                                                              -0.049    0.012 -4.146 0.000 -0.072 -0.026
conceptual_timepoint[T.follow-up]                                       0.019    0.012  1.614 0.107 -0.004  0.042
cluster[T.cocaine]                                                      0.161    0.105  1.531 0.126 -0.045  0.368
cluster[T.cocaine and cannabis]                                         0.250    0.125  2.007 0.045  0.006  0.495
cluster[T.historic user]                                                0.122    0.028  4.383 0.000  0.067  0.176
cluster[T.polydrug]                                                     0.350    0.173  2.020 0.043  0.010  0.690
cluster[T.psychedelics and cannabis]                                    0.341    0.119  2.854 0.004  0.107  0.574
cluster[T.stopped]                                                      0.101    0.057  1.776 0.076 -0.010  0.212
cluster[T.cannabis]                                                     0.132    0.046  2.851 0.004  0.041  0.222
conceptual_timepoint[T.follow-up]:cluster[T.cocaine]                   -0.116    0.105 -1.102 0.271 -0.322  0.090
conceptual_timepoint[T.follow-up]:cluster[T.cocaine and cannabis]      -0.148    0.125 -1.192 0.233 -0.392  0.096
conceptual_timepoint[T.follow-up]:cluster[T.historic user]              0.018    0.028  0.639 0.523 -0.037  0.072
conceptual_timepoint[T.follow-up]:cluster[T.polydrug]                   0.080    0.173  0.462 0.644 -0.259  0.419
conceptual_timepoint[T.follow-up]:cluster[T.psychedelics and cannabis]  0.144    0.119  1.209 0.227 -0.089  0.377
conceptual_timepoint[T.follow-up]:cluster[T.stopped]                    0.032    0.057  0.568 0.570 -0.079  0.143
conceptual_timepoint[T.follow-up]:cluster[T.cannabis]                  -0.004    0.046 -0.077 0.938 -0.094  0.087
user_id Var                                                             0.603                                    
user_id x conceptual_timepoint[T.follow-up] Cov                        -0.082                                    
conceptual_timepoint[T.follow-up] Var                                   0.216                                    
=================================================================================================================


ANOVA results for concentration_score during december2020:
                               sum_sq       df     F  PR(>F)
conceptual_timepoint             2.35     1.00  2.32    0.13
cluster                         90.56     7.00 12.78    0.00
conceptual_timepoint:cluster     2.51     7.00  0.35    0.93
Residual                     19612.02 19368.00   NaN     NaN

Mixed-effects results for concentration_score during june2021:
                                      Mixed Linear Model Regression Results
=================================================================================================================
Model:                                MixedLM                   Dependent Variable:                   Score      
No. Observations:                     14242                     Method:                               REML       
No. Groups:                           7121                      Scale:                                0.3836     
Min. group size:                      2                         Log-Likelihood:                       -19233.6214
Max. group size:                      2                         Converged:                            Yes        
Mean group size:                      2.0                                                                        
-----------------------------------------------------------------------------------------------------------------
                                                                       Coef.  Std.Err.   z    P>|z| [0.025 0.975]
-----------------------------------------------------------------------------------------------------------------
Intercept                                                              -0.019    0.015 -1.288 0.198 -0.047  0.010
conceptual_timepoint[T.follow-up]                                      -0.018    0.014 -1.280 0.200 -0.046  0.010
cluster[T.cocaine]                                                      0.223    0.132  1.693 0.091 -0.035  0.480
cluster[T.cocaine and cannabis]                                         0.341    0.149  2.295 0.022  0.050  0.633
cluster[T.historic user]                                                0.044    0.029  1.509 0.131 -0.013  0.102
cluster[T.polydrug]                                                     0.222    0.184  1.209 0.227 -0.138  0.583
cluster[T.psychedelics and cannabis]                                   -0.078    0.141 -0.554 0.580 -0.355  0.199
cluster[T.stopped]                                                      0.148    0.070  2.111 0.035  0.011  0.285
cluster[T.cannabis]                                                     0.127    0.053  2.397 0.017  0.023  0.231
conceptual_timepoint[T.follow-up]:cluster[T.cocaine]                   -0.064    0.129 -0.493 0.622 -0.317  0.189
conceptual_timepoint[T.follow-up]:cluster[T.cocaine and cannabis]      -0.103    0.146 -0.705 0.481 -0.389  0.183
conceptual_timepoint[T.follow-up]:cluster[T.historic user]              0.055    0.029  1.901 0.057 -0.002  0.111
conceptual_timepoint[T.follow-up]:cluster[T.polydrug]                   0.259    0.181  1.433 0.152 -0.095  0.613
conceptual_timepoint[T.follow-up]:cluster[T.psychedelics and cannabis]  0.145    0.139  1.044 0.296 -0.127  0.417
conceptual_timepoint[T.follow-up]:cluster[T.stopped]                    0.038    0.069  0.559 0.576 -0.096  0.173
conceptual_timepoint[T.follow-up]:cluster[T.cannabis]                   0.019    0.052  0.357 0.721 -0.084  0.121
user_id Var                                                             0.625                                    
user_id x conceptual_timepoint[T.follow-up] Cov                        -0.090                                    
conceptual_timepoint[T.follow-up] Var                                   0.205                                    
=================================================================================================================


ANOVA results for concentration_score during june2021:
                               sum_sq       df    F  PR(>F)
conceptual_timepoint             0.04     1.00 0.04    0.85
cluster                         46.32     7.00 6.48    0.00
conceptual_timepoint:cluster     3.65     7.00 0.51    0.83
Residual                     14520.61 14226.00  NaN     NaN

Mixed-effects results for concentration_score during january2022:
                                      Mixed Linear Model Regression Results
=================================================================================================================
Model:                                MixedLM                   Dependent Variable:                   Score      
No. Observations:                     15034                     Method:                               REML       
No. Groups:                           7517                      Scale:                                0.3798     
Min. group size:                      2                         Log-Likelihood:                       -19870.4845
Max. group size:                      2                         Converged:                            Yes        
Mean group size:                      2.0                                                                        
-----------------------------------------------------------------------------------------------------------------
                                                                       Coef.  Std.Err.   z    P>|z| [0.025 0.975]
-----------------------------------------------------------------------------------------------------------------
Intercept                                                              -0.048    0.017 -2.870 0.004 -0.081 -0.015
conceptual_timepoint[T.follow-up]                                      -0.049    0.016 -3.005 0.003 -0.081 -0.017
cluster[T.cocaine]                                                      0.268    0.082  3.291 0.001  0.109  0.428
cluster[T.cocaine and cannabis]                                        -0.050    0.102 -0.489 0.625 -0.250  0.150
cluster[T.historic user]                                                0.086    0.026  3.322 0.001  0.035  0.136
cluster[T.polydrug]                                                     0.236    0.119  1.986 0.047  0.003  0.470
cluster[T.psychedelics and cannabis]                                    0.171    0.098  1.746 0.081 -0.021  0.364
cluster[T.stopped]                                                      0.136    0.059  2.321 0.020  0.021  0.251
cluster[T.cannabis]                                                     0.158    0.044  3.612 0.000  0.072  0.244
conceptual_timepoint[T.follow-up]:cluster[T.cocaine]                    0.100    0.079  1.256 0.209 -0.056  0.255
conceptual_timepoint[T.follow-up]:cluster[T.cocaine and cannabis]       0.183    0.099  1.848 0.065 -0.011  0.377
conceptual_timepoint[T.follow-up]:cluster[T.historic user]              0.035    0.025  1.407 0.159 -0.014  0.084
conceptual_timepoint[T.follow-up]:cluster[T.polydrug]                   0.127    0.116  1.095 0.273 -0.100  0.354
conceptual_timepoint[T.follow-up]:cluster[T.psychedelics and cannabis]  0.031    0.095  0.329 0.743 -0.156  0.218
conceptual_timepoint[T.follow-up]:cluster[T.stopped]                    0.043    0.057  0.761 0.447 -0.068  0.155
conceptual_timepoint[T.follow-up]:cluster[T.cannabis]                   0.043    0.043  1.012 0.311 -0.040  0.127
user_id Var                                                             0.620                                    
user_id x conceptual_timepoint[T.follow-up] Cov                        -0.141                                    
conceptual_timepoint[T.follow-up] Var                                   0.185                                    
=================================================================================================================


ANOVA results for concentration_score during january2022:
                               sum_sq       df     F  PR(>F)
conceptual_timepoint             2.41     1.00  2.54    0.11
cluster                         90.12     7.00 13.53    0.00
conceptual_timepoint:cluster     3.44     7.00  0.52    0.82
Residual                     14285.42 15018.00   NaN     NaN

Mixed-effects results for anxiety_score during december2020:
                                      Mixed Linear Model Regression Results
=================================================================================================================
Model:                                MixedLM                   Dependent Variable:                   Score      
No. Observations:                     19384                     Method:                               REML       
No. Groups:                           9692                      Scale:                                0.3538     
Min. group size:                      2                         Log-Likelihood:                       -25883.6378
Max. group size:                      2                         Converged:                            Yes        
Mean group size:                      2.0                                                                        
-----------------------------------------------------------------------------------------------------------------
                                                                       Coef.  Std.Err.   z    P>|z| [0.025 0.975]
-----------------------------------------------------------------------------------------------------------------
Intercept                                                              -0.043    0.012 -3.581 0.000 -0.066 -0.019
conceptual_timepoint[T.follow-up]                                       0.058    0.011  5.202 0.000  0.036  0.080
cluster[T.cocaine]                                                      0.083    0.106  0.780 0.436 -0.125  0.291
cluster[T.cocaine and cannabis]                                         0.195    0.126  1.553 0.120 -0.051  0.442
cluster[T.historic user]                                                0.067    0.028  2.398 0.016  0.012  0.122
cluster[T.polydrug]                                                     0.342    0.175  1.955 0.051 -0.001  0.684
cluster[T.psychedelics and cannabis]                                   -0.012    0.120 -0.096 0.924 -0.247  0.224
cluster[T.stopped]                                                      0.137    0.057  2.391 0.017  0.025  0.249
cluster[T.cannabis]                                                     0.101    0.047  2.165 0.030  0.010  0.192
conceptual_timepoint[T.follow-up]:cluster[T.cocaine]                   -0.238    0.100 -2.380 0.017 -0.433 -0.042
conceptual_timepoint[T.follow-up]:cluster[T.cocaine and cannabis]       0.114    0.118  0.963 0.336 -0.118  0.345
conceptual_timepoint[T.follow-up]:cluster[T.historic user]             -0.010    0.026 -0.390 0.696 -0.062  0.041
conceptual_timepoint[T.follow-up]:cluster[T.polydrug]                  -0.040    0.164 -0.241 0.809 -0.361  0.282
conceptual_timepoint[T.follow-up]:cluster[T.psychedelics and cannabis]  0.222    0.113  1.962 0.050  0.000  0.443
conceptual_timepoint[T.follow-up]:cluster[T.stopped]                   -0.069    0.054 -1.286 0.199 -0.175  0.036
conceptual_timepoint[T.follow-up]:cluster[T.cannabis]                  -0.072    0.044 -1.648 0.099 -0.158  0.014
user_id Var                                                             0.649                                    
user_id x conceptual_timepoint[T.follow-up] Cov                        -0.065                                    
conceptual_timepoint[T.follow-up] Var                                   0.178                                    
=================================================================================================================


ANOVA results for anxiety_score during december2020:
                               sum_sq       df     F  PR(>F)
conceptual_timepoint            12.42     1.00 12.10    0.00
cluster                         31.84     7.00  4.43    0.00
conceptual_timepoint:cluster     6.55     7.00  0.91    0.50
Residual                     19882.64 19368.00   NaN     NaN

Mixed-effects results for anxiety_score during june2021:
                                      Mixed Linear Model Regression Results
=================================================================================================================
Model:                                MixedLM                   Dependent Variable:                   Score      
No. Observations:                     14242                     Method:                               REML       
No. Groups:                           7121                      Scale:                                0.3602     
Min. group size:                      2                         Log-Likelihood:                       -18998.0407
Max. group size:                      2                         Converged:                            Yes        
Mean group size:                      2.0                                                                        
-----------------------------------------------------------------------------------------------------------------
                                                                       Coef.  Std.Err.   z    P>|z| [0.025 0.975]
-----------------------------------------------------------------------------------------------------------------
Intercept                                                              -0.031    0.015 -2.156 0.031 -0.060 -0.003
conceptual_timepoint[T.follow-up]                                      -0.009    0.014 -0.652 0.514 -0.036  0.018
cluster[T.cocaine]                                                      0.144    0.132  1.087 0.277 -0.115  0.402
cluster[T.cocaine and cannabis]                                         0.448    0.149  2.999 0.003  0.155  0.741
cluster[T.historic user]                                                0.091    0.029  3.079 0.002  0.033  0.148
cluster[T.polydrug]                                                     0.263    0.185  1.426 0.154 -0.099  0.625
cluster[T.psychedelics and cannabis]                                    0.084    0.142  0.589 0.556 -0.195  0.362
cluster[T.stopped]                                                      0.035    0.070  0.494 0.621 -0.103  0.173
cluster[T.cannabis]                                                     0.113    0.053  2.125 0.034  0.009  0.218
conceptual_timepoint[T.follow-up]:cluster[T.cocaine]                   -0.156    0.124 -1.263 0.207 -0.399  0.086
conceptual_timepoint[T.follow-up]:cluster[T.cocaine and cannabis]      -0.272    0.140 -1.943 0.052 -0.547  0.002
conceptual_timepoint[T.follow-up]:cluster[T.historic user]             -0.054    0.028 -1.943 0.052 -0.108  0.000
conceptual_timepoint[T.follow-up]:cluster[T.polydrug]                   0.108    0.173  0.625 0.532 -0.231  0.447
conceptual_timepoint[T.follow-up]:cluster[T.psychedelics and cannabis]  0.108    0.133  0.815 0.415 -0.152  0.369
conceptual_timepoint[T.follow-up]:cluster[T.stopped]                    0.021    0.066  0.318 0.751 -0.108  0.150
conceptual_timepoint[T.follow-up]:cluster[T.cannabis]                  -0.009    0.050 -0.177 0.859 -0.107  0.089
user_id Var                                                             0.657                                    
user_id x conceptual_timepoint[T.follow-up] Cov                        -0.088                                    
conceptual_timepoint[T.follow-up] Var                                   0.173                                    
=================================================================================================================


ANOVA results for anxiety_score during june2021:
                               sum_sq       df    F  PR(>F)
conceptual_timepoint             1.77     1.00 1.74    0.19
cluster                         30.46     7.00 4.28    0.00
conceptual_timepoint:cluster     4.56     7.00 0.64    0.72
Residual                     14445.54 14226.00  NaN     NaN

Mixed-effects results for anxiety_score during january2022:
                                      Mixed Linear Model Regression Results
=================================================================================================================
Model:                                MixedLM                   Dependent Variable:                   Score      
No. Observations:                     15034                     Method:                               REML       
No. Groups:                           7517                      Scale:                                0.3415     
Min. group size:                      2                         Log-Likelihood:                       -19517.0332
Max. group size:                      2                         Converged:                            Yes        
Mean group size:                      2.0                                                                        
-----------------------------------------------------------------------------------------------------------------
                                                                       Coef.  Std.Err.   z    P>|z| [0.025 0.975]
-----------------------------------------------------------------------------------------------------------------
Intercept                                                              -0.061    0.017 -3.662 0.000 -0.093 -0.028
conceptual_timepoint[T.follow-up]                                      -0.026    0.015 -1.708 0.088 -0.056  0.004
cluster[T.cocaine]                                                      0.284    0.080  3.544 0.000  0.127  0.442
cluster[T.cocaine and cannabis]                                         0.050    0.100  0.496 0.620 -0.147  0.246
cluster[T.historic user]                                                0.130    0.025  5.140 0.000  0.081  0.180
cluster[T.polydrug]                                                     0.392    0.117  3.349 0.001  0.163  0.622
cluster[T.psychedelics and cannabis]                                    0.360    0.097  3.726 0.000  0.171  0.549
cluster[T.stopped]                                                      0.130    0.058  2.244 0.025  0.016  0.243
cluster[T.cannabis]                                                     0.216    0.043  5.019 0.000  0.132  0.301
conceptual_timepoint[T.follow-up]:cluster[T.cocaine]                   -0.144    0.075 -1.932 0.053 -0.291  0.002
conceptual_timepoint[T.follow-up]:cluster[T.cocaine and cannabis]      -0.016    0.093 -0.168 0.867 -0.199  0.167
conceptual_timepoint[T.follow-up]:cluster[T.historic user]             -0.021    0.024 -0.898 0.369 -0.067  0.025
conceptual_timepoint[T.follow-up]:cluster[T.polydrug]                  -0.030    0.109 -0.274 0.784 -0.244  0.184
conceptual_timepoint[T.follow-up]:cluster[T.psychedelics and cannabis] -0.243    0.090 -2.704 0.007 -0.419 -0.067
conceptual_timepoint[T.follow-up]:cluster[T.stopped]                   -0.002    0.054 -0.030 0.976 -0.107  0.104
conceptual_timepoint[T.follow-up]:cluster[T.cannabis]                  -0.043    0.040 -1.060 0.289 -0.121  0.036
user_id Var                                                             0.627                                    
user_id x conceptual_timepoint[T.follow-up] Cov                        -0.105                                    
conceptual_timepoint[T.follow-up] Var                                   0.155                                    
=================================================================================================================


ANOVA results for anxiety_score during january2022:
                               sum_sq       df     F  PR(>F)
conceptual_timepoint             7.33     1.00  7.79    0.01
cluster                         94.80     7.00 14.39    0.00
conceptual_timepoint:cluster     4.78     7.00  0.73    0.65
Residual                     14135.18 15018.00   NaN     NaN

Mixed-effects results for insomnia_score during december2020:
                                      Mixed Linear Model Regression Results
=================================================================================================================
Model:                                MixedLM                   Dependent Variable:                   Score      
No. Observations:                     19384                     Method:                               REML       
No. Groups:                           9692                      Scale:                                0.3468     
Min. group size:                      2                         Log-Likelihood:                       -25704.9017
Max. group size:                      2                         Converged:                            Yes        
Mean group size:                      2.0                                                                        
-----------------------------------------------------------------------------------------------------------------
                                                                       Coef.  Std.Err.   z    P>|z| [0.025 0.975]
-----------------------------------------------------------------------------------------------------------------
Intercept                                                              -0.035    0.012 -2.956 0.003 -0.058 -0.012
conceptual_timepoint[T.follow-up]                                       0.055    0.011  4.956 0.000  0.033  0.077
cluster[T.cocaine]                                                      0.168    0.105  1.591 0.112 -0.039  0.374
cluster[T.cocaine and cannabis]                                         0.146    0.125  1.168 0.243 -0.099  0.390
cluster[T.historic user]                                                0.079    0.028  2.845 0.004  0.025  0.134
cluster[T.polydrug]                                                     0.601    0.173  3.468 0.001  0.261  0.941
cluster[T.psychedelics and cannabis]                                    0.041    0.119  0.345 0.730 -0.193  0.275
cluster[T.stopped]                                                      0.109    0.057  1.921 0.055 -0.002  0.221
cluster[T.cannabis]                                                     0.070    0.046  1.509 0.131 -0.021  0.160
conceptual_timepoint[T.follow-up]:cluster[T.cocaine]                   -0.104    0.099 -1.050 0.294 -0.297  0.090
conceptual_timepoint[T.follow-up]:cluster[T.cocaine and cannabis]      -0.171    0.117 -1.462 0.144 -0.400  0.058
conceptual_timepoint[T.follow-up]:cluster[T.historic user]              0.018    0.026  0.698 0.485 -0.033  0.069
conceptual_timepoint[T.follow-up]:cluster[T.polydrug]                  -0.150    0.162 -0.925 0.355 -0.469  0.168
conceptual_timepoint[T.follow-up]:cluster[T.psychedelics and cannabis]  0.162    0.112  1.445 0.148 -0.058  0.381
conceptual_timepoint[T.follow-up]:cluster[T.stopped]                    0.039    0.053  0.737 0.461 -0.065  0.144
conceptual_timepoint[T.follow-up]:cluster[T.cannabis]                  -0.007    0.043 -0.154 0.878 -0.091  0.078
user_id Var                                                             0.640                                    
user_id x conceptual_timepoint[T.follow-up] Cov                        -0.064                                    
conceptual_timepoint[T.follow-up] Var                                   0.173                                    
=================================================================================================================


ANOVA results for insomnia_score during december2020:
                               sum_sq       df     F  PR(>F)
conceptual_timepoint            15.93     1.00 15.78    0.00
cluster                         49.33     7.00  6.98    0.00
conceptual_timepoint:cluster     3.19     7.00  0.45    0.87
Residual                     19548.72 19368.00   NaN     NaN

Mixed-effects results for insomnia_score during june2021:
                                      Mixed Linear Model Regression Results
=================================================================================================================
Model:                                MixedLM                   Dependent Variable:                   Score      
No. Observations:                     14242                     Method:                               REML       
No. Groups:                           7121                      Scale:                                0.3637     
Min. group size:                      2                         Log-Likelihood:                       -19071.7883
Max. group size:                      2                         Converged:                            Yes        
Mean group size:                      2.0                                                                        
-----------------------------------------------------------------------------------------------------------------
                                                                       Coef.  Std.Err.   z    P>|z| [0.025 0.975]
-----------------------------------------------------------------------------------------------------------------
Intercept                                                              -0.028    0.015 -1.899 0.058 -0.056  0.001
conceptual_timepoint[T.follow-up]                                      -0.054    0.014 -3.955 0.000 -0.081 -0.027
cluster[T.cocaine]                                                      0.196    0.132  1.485 0.138 -0.063  0.455
cluster[T.cocaine and cannabis]                                         0.330    0.149  2.209 0.027  0.037  0.623
cluster[T.historic user]                                                0.074    0.029  2.517 0.012  0.016  0.132
cluster[T.polydrug]                                                     0.178    0.185  0.961 0.337 -0.185  0.540
cluster[T.psychedelics and cannabis]                                   -0.282    0.142 -1.988 0.047 -0.561 -0.004
cluster[T.stopped]                                                      0.102    0.070  1.452 0.147 -0.036  0.240
cluster[T.cannabis]                                                     0.098    0.053  1.829 0.067 -0.007  0.202
conceptual_timepoint[T.follow-up]:cluster[T.cocaine]                    0.043    0.125  0.344 0.731 -0.201  0.287
conceptual_timepoint[T.follow-up]:cluster[T.cocaine and cannabis]      -0.141    0.141 -1.001 0.317 -0.418  0.135
conceptual_timepoint[T.follow-up]:cluster[T.historic user]              0.016    0.028  0.578 0.563 -0.038  0.071
conceptual_timepoint[T.follow-up]:cluster[T.polydrug]                  -0.084    0.174 -0.482 0.630 -0.426  0.258
conceptual_timepoint[T.follow-up]:cluster[T.psychedelics and cannabis]  0.292    0.134  2.180 0.029  0.029  0.555
conceptual_timepoint[T.follow-up]:cluster[T.stopped]                   -0.038    0.066 -0.572 0.567 -0.168  0.092
conceptual_timepoint[T.follow-up]:cluster[T.cannabis]                   0.090    0.050  1.797 0.072 -0.008  0.189
user_id Var                                                             0.655                                    
user_id x conceptual_timepoint[T.follow-up] Cov                        -0.084                                    
conceptual_timepoint[T.follow-up] Var                                   0.179                                    
=================================================================================================================


ANOVA results for insomnia_score during june2021:
                               sum_sq       df    F  PR(>F)
conceptual_timepoint             7.53     1.00 7.36    0.01
cluster                         40.60     7.00 5.66    0.00
conceptual_timepoint:cluster     4.48     7.00 0.62    0.74
Residual                     14565.28 14226.00  NaN     NaN

Mixed-effects results for insomnia_score during january2022:
                                      Mixed Linear Model Regression Results
=================================================================================================================
Model:                                MixedLM                   Dependent Variable:                   Score      
No. Observations:                     15034                     Method:                               REML       
No. Groups:                           7517                      Scale:                                0.3541     
Min. group size:                      2                         Log-Likelihood:                       -19680.2887
Max. group size:                      2                         Converged:                            Yes        
Mean group size:                      2.0                                                                        
-----------------------------------------------------------------------------------------------------------------
                                                                       Coef.  Std.Err.   z    P>|z| [0.025 0.975]
-----------------------------------------------------------------------------------------------------------------
Intercept                                                              -0.035    0.017 -2.102 0.036 -0.068 -0.002
conceptual_timepoint[T.follow-up]                                      -0.028    0.016 -1.804 0.071 -0.059  0.002
cluster[T.cocaine]                                                      0.260    0.081  3.203 0.001  0.101  0.420
cluster[T.cocaine and cannabis]                                         0.066    0.102  0.648 0.517 -0.133  0.265
cluster[T.historic user]                                                0.057    0.026  2.203 0.028  0.006  0.107
cluster[T.polydrug]                                                     0.169    0.119  1.428 0.153 -0.063  0.402
cluster[T.psychedelics and cannabis]                                    0.093    0.098  0.952 0.341 -0.099  0.285
cluster[T.stopped]                                                      0.222    0.059  3.796 0.000  0.107  0.337
cluster[T.cannabis]                                                     0.132    0.044  3.020 0.003  0.046  0.217
conceptual_timepoint[T.follow-up]:cluster[T.cocaine]                   -0.014    0.076 -0.187 0.852 -0.163  0.135
conceptual_timepoint[T.follow-up]:cluster[T.cocaine and cannabis]      -0.037    0.095 -0.388 0.698 -0.223  0.149
conceptual_timepoint[T.follow-up]:cluster[T.historic user]             -0.005    0.024 -0.205 0.837 -0.052  0.042
conceptual_timepoint[T.follow-up]:cluster[T.polydrug]                   0.127    0.111  1.146 0.252 -0.090  0.345
conceptual_timepoint[T.follow-up]:cluster[T.psychedelics and cannabis] -0.160    0.092 -1.746 0.081 -0.339  0.020
conceptual_timepoint[T.follow-up]:cluster[T.stopped]                   -0.046    0.055 -0.831 0.406 -0.153  0.062
conceptual_timepoint[T.follow-up]:cluster[T.cannabis]                   0.042    0.041  1.027 0.304 -0.038  0.122
user_id Var                                                             0.639                                    
user_id x conceptual_timepoint[T.follow-up] Cov                        -0.119                                    
conceptual_timepoint[T.follow-up] Var                                   0.161                                    
=================================================================================================================


ANOVA results for insomnia_score during january2022:
                               sum_sq       df    F  PR(>F)
conceptual_timepoint             3.46     1.00 3.62    0.06
cluster                         62.80     7.00 9.39    0.00
conceptual_timepoint:cluster     2.91     7.00 0.44    0.88
Residual                     14341.16 15018.00  NaN     NaN

Mixed-effects results for MH_composite during december2020:
                                      Mixed Linear Model Regression Results
=================================================================================================================
Model:                                MixedLM                   Dependent Variable:                   Score      
No. Observations:                     19384                     Method:                               REML       
No. Groups:                           9692                      Scale:                                0.2800     
Min. group size:                      2                         Log-Likelihood:                       -24719.8928
Max. group size:                      2                         Converged:                            Yes        
Mean group size:                      2.0                                                                        
-----------------------------------------------------------------------------------------------------------------
                                                                       Coef.  Std.Err.   z    P>|z| [0.025 0.975]
-----------------------------------------------------------------------------------------------------------------
Intercept                                                              -0.056    0.012 -4.782 0.000 -0.080 -0.033
conceptual_timepoint[T.follow-up]                                       0.053    0.010  5.436 0.000  0.034  0.072
cluster[T.cocaine]                                                      0.139    0.105  1.318 0.188 -0.068  0.345
cluster[T.cocaine and cannabis]                                         0.334    0.125  2.680 0.007  0.090  0.578
cluster[T.historic user]                                                0.108    0.028  3.870 0.000  0.053  0.162
cluster[T.polydrug]                                                     0.537    0.173  3.102 0.002  0.198  0.876
cluster[T.psychedelics and cannabis]                                    0.197    0.119  1.653 0.098 -0.037  0.430
cluster[T.stopped]                                                      0.154    0.057  2.715 0.007  0.043  0.265
cluster[T.cannabis]                                                     0.126    0.046  2.732 0.006  0.036  0.216
conceptual_timepoint[T.follow-up]:cluster[T.cocaine]                   -0.175    0.087 -2.025 0.043 -0.345 -0.006
conceptual_timepoint[T.follow-up]:cluster[T.cocaine and cannabis]      -0.099    0.102 -0.965 0.335 -0.300  0.102
conceptual_timepoint[T.follow-up]:cluster[T.historic user]              0.013    0.023  0.550 0.583 -0.032  0.057
conceptual_timepoint[T.follow-up]:cluster[T.polydrug]                  -0.032    0.142 -0.221 0.825 -0.310  0.247
conceptual_timepoint[T.follow-up]:cluster[T.psychedelics and cannabis]  0.202    0.098  2.058 0.040  0.010  0.394
conceptual_timepoint[T.follow-up]:cluster[T.stopped]                   -0.005    0.047 -0.097 0.922 -0.096  0.087
conceptual_timepoint[T.follow-up]:cluster[T.cannabis]                  -0.014    0.038 -0.379 0.704 -0.089  0.060
user_id Var                                                             0.703                                    
user_id x conceptual_timepoint[T.follow-up] Cov                        -0.027                                    
conceptual_timepoint[T.follow-up] Var                                   0.106                                    
=================================================================================================================


ANOVA results for MH_composite during december2020:
                               sum_sq       df     F  PR(>F)
conceptual_timepoint            13.59     1.00 13.47    0.00
cluster                         85.51     7.00 12.11    0.00
conceptual_timepoint:cluster     3.31     7.00  0.47    0.86
Residual                     19542.01 19368.00   NaN     NaN

Mixed-effects results for MH_composite during june2021:
                                      Mixed Linear Model Regression Results
=================================================================================================================
Model:                                MixedLM                   Dependent Variable:                   Score      
No. Observations:                     14242                     Method:                               REML       
No. Groups:                           7121                      Scale:                                0.2971     
Min. group size:                      2                         Log-Likelihood:                       -18427.0199
Max. group size:                      2                         Converged:                            Yes        
Mean group size:                      2.0                                                                        
-----------------------------------------------------------------------------------------------------------------
                                                                       Coef.  Std.Err.   z    P>|z| [0.025 0.975]
-----------------------------------------------------------------------------------------------------------------
Intercept                                                              -0.035    0.015 -2.389 0.017 -0.064 -0.006
conceptual_timepoint[T.follow-up]                                      -0.026    0.012 -2.144 0.032 -0.050 -0.002
cluster[T.cocaine]                                                      0.225    0.132  1.699 0.089 -0.034  0.484
cluster[T.cocaine and cannabis]                                         0.485    0.150  3.243 0.001  0.192  0.778
cluster[T.historic user]                                                0.094    0.029  3.201 0.001  0.037  0.152
cluster[T.polydrug]                                                     0.425    0.185  2.296 0.022  0.062  0.787
cluster[T.psychedelics and cannabis]                                    0.023    0.142  0.163 0.870 -0.255  0.302
cluster[T.stopped]                                                      0.142    0.070  2.020 0.043  0.004  0.280
cluster[T.cannabis]                                                     0.158    0.053  2.956 0.003  0.053  0.262
conceptual_timepoint[T.follow-up]:cluster[T.cocaine]                   -0.094    0.110 -0.856 0.392 -0.310  0.121
conceptual_timepoint[T.follow-up]:cluster[T.cocaine and cannabis]      -0.117    0.124 -0.942 0.346 -0.361  0.127
conceptual_timepoint[T.follow-up]:cluster[T.historic user]              0.016    0.025  0.638 0.524 -0.032  0.064
conceptual_timepoint[T.follow-up]:cluster[T.polydrug]                  -0.066    0.154 -0.431 0.667 -0.368  0.235
conceptual_timepoint[T.follow-up]:cluster[T.psychedelics and cannabis]  0.124    0.118  1.050 0.293 -0.108  0.356
conceptual_timepoint[T.follow-up]:cluster[T.stopped]                    0.006    0.059  0.100 0.920 -0.109  0.121
conceptual_timepoint[T.follow-up]:cluster[T.cannabis]                   0.014    0.044  0.318 0.751 -0.073  0.101
user_id Var                                                             0.722                                    
user_id x conceptual_timepoint[T.follow-up] Cov                        -0.044                                    
conceptual_timepoint[T.follow-up] Var                                   0.111                                    
=================================================================================================================


ANOVA results for MH_composite during june2021:
                               sum_sq       df    F  PR(>F)
conceptual_timepoint             1.82     1.00 1.77    0.18
cluster                         67.67     7.00 9.38    0.00
conceptual_timepoint:cluster     1.23     7.00 0.17    0.99
Residual                     14662.63 14226.00  NaN     NaN

Mixed-effects results for MH_composite during january2022:
                                      Mixed Linear Model Regression Results
=================================================================================================================
Model:                                MixedLM                   Dependent Variable:                   Score      
No. Observations:                     15034                     Method:                               REML       
No. Groups:                           7517                      Scale:                                0.2798     
Min. group size:                      2                         Log-Likelihood:                       -18775.5191
Max. group size:                      2                         Converged:                            Yes        
Mean group size:                      2.0                                                                        
-----------------------------------------------------------------------------------------------------------------
                                                                       Coef.  Std.Err.   z    P>|z| [0.025 0.975]
-----------------------------------------------------------------------------------------------------------------
Intercept                                                              -0.066    0.017 -3.947 0.000 -0.099 -0.033
conceptual_timepoint[T.follow-up]                                      -0.056    0.014 -4.150 0.000 -0.083 -0.030
cluster[T.cocaine]                                                      0.325    0.081  4.015 0.000  0.166  0.484
cluster[T.cocaine and cannabis]                                         0.012    0.101  0.119 0.906 -0.186  0.210
cluster[T.historic user]                                                0.126    0.026  4.909 0.000  0.075  0.176
cluster[T.polydrug]                                                     0.334    0.118  2.829 0.005  0.103  0.566
cluster[T.psychedelics and cannabis]                                    0.295    0.097  3.028 0.002  0.104  0.486
cluster[T.stopped]                                                      0.245    0.058  4.205 0.000  0.131  0.359
cluster[T.cannabis]                                                     0.236    0.043  5.437 0.000  0.151  0.322
conceptual_timepoint[T.follow-up]:cluster[T.cocaine]                   -0.080    0.066 -1.214 0.225 -0.208  0.049
conceptual_timepoint[T.follow-up]:cluster[T.cocaine and cannabis]       0.120    0.082  1.459 0.145 -0.041  0.280
conceptual_timepoint[T.follow-up]:cluster[T.historic user]              0.032    0.021  1.540 0.124 -0.009  0.073
conceptual_timepoint[T.follow-up]:cluster[T.polydrug]                  -0.008    0.096 -0.088 0.930 -0.196  0.179
conceptual_timepoint[T.follow-up]:cluster[T.psychedelics and cannabis] -0.202    0.079 -2.555 0.011 -0.357 -0.047
conceptual_timepoint[T.follow-up]:cluster[T.stopped]                    0.014    0.047  0.306 0.759 -0.078  0.107
conceptual_timepoint[T.follow-up]:cluster[T.cannabis]                   0.008    0.035  0.224 0.823 -0.061  0.077
user_id Var                                                             0.706                                    
user_id x conceptual_timepoint[T.follow-up] Cov                        -0.089                                    
conceptual_timepoint[T.follow-up] Var                                   0.089                                    
=================================================================================================================


ANOVA results for MH_composite during january2022:
                               sum_sq       df     F  PR(>F)
conceptual_timepoint             8.25     1.00  8.77    0.00
cluster                        138.13     7.00 20.97    0.00
conceptual_timepoint:cluster     4.45     7.00  0.68    0.69
Residual                     14130.29 15018.00   NaN     NaN
